# Supplementary material for: A biosystems approach to identify the molecular signaling mechanisms of TMEM30A during tumor migration
Source: PLoS One. 2017 Jun 22;12(6):e0179900. doi: 10.1371/journal.pone.0179900 (PMC5481017; doi:10.1371/journal.pone.0179900)
Supplement: S1 Table — (XLSX) [file pone.0179900.s003.xlsx]

## Sheet: 7721 cells
7721 cells					7721 cells					7721 cells					7721 cells					7721 cells
	Control	Vehicle	Overexpression			Control	Vehicle	Overexpression			Control	Vehicle	Overexpression			Control	Vehicle	Overexpression		TMEME30A	Control	Vehicle	Overexpression
TMEME30A	17.31	23.8	18.08		TMEME30A	0	-6.49	-0.77		TMEME30A	0	2.15	10.95		TMEME30A	1	4.43828	1978.24		Mean	1	434.174	9270.54
	18.6	22.24	16.68			0	-3.64	1.92			0	-4.27	13.58			1	0.0518325	12245.8		SEM	0	344.46	3666.67
	17.96	19.65	15.79			0	-1.69	2.17			0	8.15	13.73			1	284.05	13587.6
	19.36	19.27				0	0.09				0	10.5				1	1448.15
ATP11A	21.26	21.9	15.92		ATP11A	0	-0.64	5.34		ATP11A	0	8	17.06		ATP11A	1	256	136638		ATP11A
	19.47	22.72	17.47			0	-3.25	2			0	-3.88	13.66			1	0.0679209	12944		Mean	1	1426.34	102900
	20.32	19.59	15.63			0	0.73	4.69			0	10.57	16.25			1	1520.15	77935.9		SEM	0	897.997	37018.3
	21.03	19.5	15.9			0	1.53	5.13			0	11.94	17.49			1	3929.15	184083
GAPDH	11.82	20.46	23.54		GAPDH	0	8.64	11.72
	11.44	10.81	23.1			0	-0.63	11.66
	11.09	20.93	22.65			0	9.84	11.56
	10.2	20.61	22.56			0	10.41	12.36
Note: The values with orange shade were used to build graphs of 7721 cells.
HeLa cells					HeLa cells					HeLa cells					HeLa cells					HeLa cells
	Control	Vehicle	Overexpression			Control	Vehicle	Overexpression			Control	Vehicle	Overexpression			Control	Vehicle	Overexpression		TMEM30A	Control	Vehicle	Overexpression
TMEM30A	20.014	27.7582	18.5573		TMEM30A	0	-7.74418	1.45673		TMEM30A	0	1.04138	9.96234		TMEM30A	1	2.05819	997.617		Mean	1	3.20252	750.015
	19.8229	26.7904	18.4332			0	-6.96745	1.38974			0	2.37322	10.1658			1	5.18098	1148.74		SEM	0	0.769424	326.096
	21.207	25.1015	23.6203			0	-3.82031	-2.41328			0	1.87216	6.69607			1	3.66079	103.685
	21.3724	25.1928				0	-3.89449				0	0.93365				1	1.9101
GAPDH	14.7811	23.5667	23.2867		GAPDH	0	8.78556	8.50561
	14.5024	23.8431	23.2785			0	9.34068	8.7761
	16.2388	21.9313	25.3481			0	5.69247	9.10934
	16.097	20.9251	25.2188			0	4.82814	9.12185
HeLa cells					HeLa cells					HeLa cells					HeLa cells					HeLa cells
ATP11A	24.2726	31.3307	20.4716		ATP11A	0	-7.05818	3.80096		ATP11A	0	1.94453	15.3195		ATP11A	1	3.84912	40890.6		ATP11A	Control	Vehicle	Overexpression
	24.4725	31.5613	20.3995			0	-7.08879	4.07305			0	2.1645	15.7948			1	4.48312	56848.9		Mean	1	2.89751	33134.1
	25.2417	30.2498	24.2165			0	-4.98457	1.02516			0	0.673054	10.6994			1	1.59444	1662.85		SEM	0	0.74391	16396.1
	25.092	30.0766				0	-5.00813				0	0.7341				1	1.66336
GAPDH	15.5508	24.5535	27.0693		GAPDH	0	9.0027	11.5185
	15.3336	24.5869	27.0554			0	9.25329	11.7218
	17.0151	22.6727	26.6894			0	5.65762	9.67429
	17.1261	22.8683	26.6435			0	5.74223	9.5174
Note: The values with blue shade were used to build graphs of HeLa cells.
