# Supplementary material for: A biosystems approach to identify the molecular signaling mechanisms of TMEM30A during tumor migration
Source: PLoS One. 2017 Jun 22;12(6):e0179900. doi: 10.1371/journal.pone.0179900 (PMC5481017; doi:10.1371/journal.pone.0179900)
Supplement: S2 Table — (XLSX) [file pone.0179900.s004.xlsx]

## Sheet: 7721 and HeLa cells
	7721 cells								7721 cells								7721 cells
	Control group								Vehicle group								ATP11A+TMEM30A group
			0h	12h	24h	36h	48h				0h	12h	24h	36h	48h				0h	12h	24h	36h	48h
	Migration gap	Sample 1	239.8	217.5	213	188.4	118		Migration gap	Sample 1	264	221.3	229.6	189.4	122.8		Migration gap	Sample 1	299	210.2	174.07	127.5	47.6
		Sample 2	240.7	209.3	177.8	127.5	125.6			Sample 2	288	234.3	220.4	183.7	121.8			Sample 2	285.1	224	163.9	129.4	83.8
		Sample 3	247.4	215.7	170.4	158	85.7			Sample 3	292.6	250.9	213	183.7	118			Sample 3	289.8	224	154.6	115.2	67.6
		Sample 4	256.5	197.2	164.8	176.1	105.6			Sample 4	289.8	238	221.3	166.6	93.3			Sample 4	297.2	225	157.4	125.6	0
		Sample 5	278.7	200.9	165.7	126.6	97.1			Sample 5	275.9	253.7	237	163.7	116.1			Sample 5	269.4	221.3	171.3	139	60
		Sample 6	251.9	204.6	193.5	136.1	88.5			Sample 6	279.6	240.7	223.5	177	113.3			Sample 6	260.2	236.1	172.2	132.3	89.5
	Mean		252.5	207.533	180.867	152.117	103.417		Mean		281.65	239.817	224.133	177.35	114.217		Mean		283.45	223.433	165.578	128.167	58.0833
	Variance data		14.3481	8.10596	18.9698	26.2294	16.0364		Variance data		10.7279	11.7726	8.26745	10.2748	10.8387		Variance data		15.5684	8.28509	8.23308	7.88839	32.3301
	7721 cells								7721 cells								7721 cells
	Control group								Vehicle group								ATP11A+TMEM30A group
			0h	12h	24h	36h	48h				0h	12h	24h	36h	48h				0h	12h	24h	36h	48h
	Migration rate ( % of 0h)	Sample 1	100	90.7006	88.824	78.5655	49.2077		Migration rate ( % of 0h)	Sample 1	100	83.8258	86.9697	71.7424	46.5152		Migration rate ( % of 0h)	Sample 1	100	70.301	58.2174	42.6421	15.9197
		Sample 2	100	86.9547	73.8679	52.9705	52.1811			Sample 2	100	81.3542	76.5278	63.7847	42.2917			Sample 2	100	78.5689	57.4886	45.3876	29.3932
		Sample 3	100	87.1867	68.8763	63.8642	34.6403			Sample 3	100	85.7485	72.7956	62.782	40.3281			Sample 3	100	77.2947	53.3471	39.7516	23.3264
		Sample 4	100	76.8811	64.2495	68.655	41.1696			Sample 4	100	82.1256	76.363	57.4879	32.1946			Sample 4	100	75.7066	52.961	42.2611	0
		Sample 5	100	72.0847	59.4546	45.4252	34.8403			Sample 5	100	91.9536	85.9007	59.3331	42.0805			Sample 5	100	82.1455	63.5857	51.5961	22.2717
		Sample 6	100	81.2227	76.8162	54.0294	35.133			Sample 6	100	86.0873	79.9356	63.3047	40.5222			Sample 6	100	90.7379	66.1799	50.8455	34.3966
	7721 cells								7721 cells								7721 cells
	Control group								Vehicle group								ATP11A+TMEM30A group
		12h	24h	36h	48h					12h	24h	36h	48h					12h	24h	36h	48h
	Mean	82.5051	72.0148	60.5849	41.1953				Mean	85.1825	79.7487	63.0725	40.6554				Mean	79.1258	58.63	45.414	20.8846
	SEM	2.89103	4.23062	4.93272	3.18849				SEM	1.55808	2.3109	2.00818	1.92141				SEM	2.81182	2.18388	1.97828	4.91146
	Note: The values with yellow shade were used to represent migration gaps of 7721 cells.
	Note: The values with orange shade were used to build graphs of 7721 cells migration rate.
	HeLa cells								HeLa cells								HeLa cells
	Control group								Vehicle group								ATP11A+TMEM30A group
			0h	12h	24h	36h	48h				0h	12h	24h	36h	48h				0h	12h	24h	36h	48h
	Migration gap	Sample 1	632	530	428	421	390		Migration gap	Sample 1	560	530	430	412	402		Migration gap	Sample 1	526	416	332	307	264
		Sample 2	636	524	422	413	398			Sample 2	546	536	424	412	402			Sample 2	518	418	336	308	266
		Sample 3	620	522	420	417	396			Sample 3	580	524	422	414	400			Sample 3	516	412	324	308	262
	Mean		629.333	525.333	423.333	417	394.667		Mean		562	530	425.333	412.667	401.333		Mean		520	415.333	330.667	307.667	264
	Variance data		8.32666	4.16333	4.16333	4	4.16333		Variance data		17.088	6	4.16333	1.1547	1.1547		Variance data		5.2915	3.05505	6.1101	0.57735	2
	HeLa cells								HeLa cells								HeLa cells
	Control group								Vehicle group								ATP11A+TMEM30A group
			0h	12h	24h	36h	48h				0h	12h	24h	36h	48h				0h	12h	24h	36h	48h
	Migration rate ( % of 0h)	Sample 1	100	83.8608	67.7215	66.6139	61.7089		Migration rate ( % of 0h)	Sample 1	100	94.6429	76.7857	73.5714	71.7857		Migration rate ( % of 0h)	Sample 1	100	79.0875	63.1179	58.365	50.1901
		Sample 2	100	82.3899	66.3522	64.9371	62.5786			Sample 2	100	98.1685	77.6557	75.4579	73.6264			Sample 2	100	80.695	64.8649	59.4595	51.3514
		Sample 3	100	84.1935	67.7419	67.2581	63.871			Sample 3	100	90.3448	72.7586	71.3793	68.9655			Sample 3	100	79.845	62.7907	59.6899	50.7752
	HeLa cells								HeLa cells								HeLa cells
	Control group								Vehicle group								ATP11A+TMEM30A group
		12h	24h	36h	48h					12h	24h	36h	48h					12h	24h	36h	48h
	Mean	83.4814	67.2719	66.2697	62.7195				Mean	94.3854	75.7333	73.4695	71.4592				Mean	79.8758	63.5911	59.1715	50.7722
	SEM	0.55413	0.45988	0.691756	0.628108				SEM	2.26216	1.50841	1.17848	1.35534				SEM	0.464309	0.643825	0.408676	0.335224
	Note: The values with red shade were used to represent migration gaps of HeLa cells.
	Note: The values with blue shade were used to build graphs of HeLa cells migration rate.
