# Supplementary material for: A biosystems approach to identify the molecular signaling mechanisms of TMEM30A during tumor migration
Source: PLoS One. 2017 Jun 22;12(6):e0179900. doi: 10.1371/journal.pone.0179900 (PMC5481017; doi:10.1371/journal.pone.0179900)
Supplement: S3 Table — (XLSX) [file pone.0179900.s005.xlsx]

## Sheet: 7721 cells
	7721 cells					7721 cells					7721 cells					7721 cells					7721 cells
		Control	Vehicle	Overexpression			Control	Vehicle	Overexpression			Control	Vehicle	Overexpression			Control	Vehicle	Overexpression		SRC	Control	Vehicle	Overexpression
	SCR	22.36	30.76	30.89		SRC	0	-8.4	-8.53		SRC	0	0.47	1.37		SRC	1	1.38511	2.58471		Mean	1	1.90918	7.31225
		22.73	29.91	30.89			0	-7.18	-8.16			0	1.22	3.43			1	2.32947	10.7779		SEM	0	0.332559	2.44788
		22.32	29.55	31.43			0	-7.23	-9.11			0	1.39	3.1			1	2.62079	8.57419
		21.92	30.3				0	-8.38				0	0.38				1	1.30134
	GAPDH	16.94	25.81	26.84		GAPDH	0	8.87	9.9
		16.42	24.82	28.01			0	8.4	11.59
		16.33	24.95	28.54			0	8.62	12.21
		16.48	25.24	26.77			0	8.76	10.29
	7721 cells					7721 cells					7721 cells					7721 cells					7721 cells
		Control	Vehicle	Overexpression			Control	Vehicle	Overexpression			Control	Vehicle	Overexpression			Control	Vehicle	Overexpression		CDC42	Control	Vehicle	Overexpression
	CDC42	17.785	28.1311	29.5202		CDC42	0	-10.3461	-11.7352		CDC42	0	-0.360194	1.35472		CDC42	1	0.77906	2.55747		Mean	1	1.23279	2.88198
		18.009	28.3561	29.4331			0	-10.347	-11.4241			0	-0.329047	1.93471			1	0.796062	3.82302		SEM	0	0.445255	0.31698
		18.4999	26.0472	27.8314			0	-7.54728	-9.33148			0	1.08627	1.30004			1	2.12324	2.46236
		18.3314		27.6037			0		-9.27233			0		1.42495			1		2.68505
	GAPDH	18.8773	28.8633	31.9673		GAPDH	0	9.98595	13.09
		18.9957	29.0137	32.3546			0	10.018	13.3588
		19.996	28.6295	30.6275			0	8.63355	10.6315
		19.9147	29.0647	30.6119			0	9.15001	10.6973
	7721 cells					7721 cells					7721 cells					7721 cells					7721 cells
		Control	Vehicle	Overexpression			Control	Vehicle	Overexpression			Control	Vehicle	Overexpression			Control	Vehicle	Overexpression		WASL	Control	Vehicle	Overexpression
	WASL	21.3773	34.4318	31.8527		WASL	0	-13.0545	-10.4755		WASL	0	0.462588	1.79726		WASL	1	1.37801	3.4756		Mean	1	1.84875	4.74775
		21.4022	28.5578	30.1091			0	-7.15553	-8.70684			0	1.87478	2.42972			1	3.66747	5.38787		SEM	0	0.943965	0.636078
		21.2674	34.3271				0	-13.0597				0	-0.99782				1	0.500756
		21.4022		30.1653			0		-8.76312			0		2.37344			1		5.18175
	GAPDH	16.7819	30.299	29.0546		GAPDH	0	13.5171	12.2727										3.4756
		16.8563	25.8866	27.9929			0	9.03031	11.1366										5.37977
		16.9912	29.0531	28.7208			0	12.0619	11.7296										5.38787
		16.8563	25.8866	27.9929			0	9.03031	11.1366
	7721 cells					7721 cells					7721 cells					7721 cells					7721 cells
		Control	Vehicle	Overexpression			Control	Vehicle	Overexpression			Control	Vehicle	Overexpression			Control	Vehicle	Overexpression		RHO	Control	Vehicle	Overexpression
	RHO	17.5273	31.2901	27.8808		RHO	0	-13.7628	-10.3535		RHO	0	-0.245704	1.91921		RHO	1	0.843404	3.78217		Mean	1	0.347422	3.73652
		17.5345	31.4242	27.684			0	-13.8897	-10.1495			0	-1.82782	1.58009			1	0.28169	2.98988		SEM	0	0.169041	0.264078
		17.7566	29.6713	26.8184			0	-11.9148	-9.06181			0	-2.88446	2.07475			1	0.135423	4.21271
		17.53	29.7575	26.735			0	-12.2275	-9.20506			0	-2.95266	1.98597			1	0.12917	3.9613
	GAPDH	16.7819	30.299	29.0546		GAPDH	0	13.5171	12.2727
		16.9912	29.0531	28.7208			0	12.0619	11.7296
		16.8563	25.8866	27.9929			0	9.03031	11.1366
		16.4667	25.7416	27.6578			0	9.27486	11.191
	7721 cells					7721 cells					7721 cells					7721 cells					7721 cells
		Control	Vehicle	Overexpression			Control	Vehicle	Overexpression			Control	Vehicle	Overexpression			Control	Vehicle	Overexpression		SUB1	Control	Vehicle	Overexpression
	SUB1	17.2508	29.0574	28.5774		SUB1	0	-11.8066	-11.3266		SUB1	0	-1.82068	1.76336		SUB1	1	0.283088	3.39489		Mean	1	1.01666	3.32022
		17.2921	29.0413	28.381			0	-11.7492	-11.0889			0	-1.73125	2.26988			1	0.30119	4.82282		SEM	0	0.435974	0.550745
		17.7425	25.8625	26.96			0	-8.12002	-9.21749			0	1.02998	1.47979			1	2.042	2.78909
		17.7626	25.8697	27.2088			0	-8.10711	-9.44623			0	0.526437	1.18529			1	1.44037	2.2741
	GAPDH	18.8773	28.8633	31.9673		GAPDH	0	9.98595	13.09
		18.9957	29.0137	32.3546			0	10.018	13.3588
		19.9147	29.0647	30.6119			0	9.15001	10.6973
		19.996	28.6295	30.6275			0	8.63355	10.6315
	7721 cells					7721 cells					7721 cells					7721 cells					7721 cells
		Control	Vehicle	Overexpression			Control	Vehicle	Overexpression			Control	Vehicle	Overexpression			Control	Vehicle	Overexpression		SLC2A1	Control	Vehicle	Overexpression
	SLC2A1	30.2071	36.5623	38.48		SLC2A1	0	-6.35526	-8.27292		SLC2A1	0	3.63069	4.81705		SLC2A1	1	12.3864	28.1888		Mean	1	13.5364	28.1904
		30.1567	37.6061	38.7032			0	-7.44936	-8.54655			0	2.56863	4.81227			1	5.93245	28.0956		SEM	0	4.757	0.0552021
		30.7041	35.3758	36.5794			0	-4.67166	-5.87522			0	4.47835	4.82206			1	22.2904	28.2868
		31.0431					0					0					1
	GAPDH	18.8773	28.8633	31.9673		GAPDH	0	9.98595	13.09
		18.9957	29.0137	32.3546			0	10.018	13.3588
		19.9147	29.0647	30.6119			0	9.15001	10.6973
		19.996	28.6295	30.6275			0	8.63355	10.6315
	7721 cells					7721 cells					7721 cells					7721 cells					7721 cells
		Control	Vehicle	Overexpression			Control	Vehicle	Overexpression			Control	Vehicle	Overexpression			Control	Vehicle	Overexpression		CTNNB1	Control	Vehicle	Overexpression
	CTNNB1	20.1354	30.3629	31.0817		CTNNB1	0	-10.2275	-10.9463		CTNNB1	0	-0.241586	2.14366		CTNNB1	1	0.845815	4.41882		Mean	1	1.81415	3.29824
		20.0859	29.9522	31.2829			0	-9.86631	-11.197			0	0.151679	2.1618			1	1.11086	4.47472		SEM	0	0.50665	0.663247
		20.5317	28.0948	30.1121			0	-7.56306	-9.58031			0	1.58695	1.11697			1	3.00414	2.16891
		20.5014	27.936	30.0417			0	-7.43456	-9.54031			0	1.19898	1.09121			1	2.29578	2.13052
	GAPDH	18.8773	28.8633	31.9673		GAPDH	0	9.98595	13.09
		18.9957	29.0137	32.3546			0	10.018	13.3588
		19.9147	29.0647	30.6119			0	9.15001	10.6973
		19.996	28.6295	30.6275			0	8.63355	10.6315
	7721 cells					7721 cells					7721 cells					7721 cells					7721 cells
		Control	Vehicle	Overexpression			Control	Vehicle	Overexpression			Control	Vehicle	Overexpression			Control	Vehicle	Overexpression		ACTB	Control	Vehicle	Overexpression
	ACTB	30.57	33.48	34.42		ACTB	0	-2.91	-3.85		ACTB	0	2.22	4.33		ACTB	1	4.65893	20.1122		Mean	1	29.197	116.577
		29.56	32.22	32.58			0	-2.66	-3.02			0	3.45	6.45			1	10.9283	87.4266		SEM	0	21.4798	65.7445
		32.62	33.58	33.2			0	-0.96	-0.58			0	6.17	7.92			1	72.0037	242.191
		32.89					0					0					1
	GAPDH	17.35	22.48	25.53		GAPDH	0	5.13	8.18
		16.4	22.51	25.87			0	6.11	9.47
		16.74	23.87	25.24			0	7.13	8.5
		16.06	24.34	25.31			0	8.28	9.25
	7721 cells					7721 cells					7721 cells					7721 cells					7721 cells
		Control	Vehicle	Overexpression			Control	Vehicle	Overexpression			Control	Vehicle	Overexpression			Control	Vehicle	Overexpression		HSP90B1	Control	Vehicle	Overexpression
	HSP90B1	18.6362	30.9633	33.6393		HSP90B1	0	-12.3271	-15.0031		HSP90B1	0	-2.30916	-1.64429		HSP90B1	1	0.201778	0.319905		Mean	1	0.207836	0.530201
		19.4175	30.0655	30.8225			0	-10.6479	-11.4049			0	-2.0144	-0.773421			1	0.247517	0.585029		SEM	0	0.0213768	0.109088
		18.6079	31.1149				0	-12.507				0	-2.52108				1	0.174212
		19.5578		30.7994			0		-11.2417			0		-0.544417			1		0.685668
	GAPDH	18.9957	29.0137	32.3546		GAPDH	0	10.018	13.3588										0.319905
		19.996	28.6295	30.6275			0	8.63355	10.6315										0.585029
		18.8773	28.8633	31.9673			0	9.98595	13.09										0.685668
		19.9147	29.0647	30.6119			0	9.15001	10.6973
	7721 cells					7721 cells					7721 cells					7721 cells					7721 cells
		Control	Vehicle	Overexpression			Control	Vehicle	Overexpression			Control	Vehicle	Overexpression			Control	Vehicle	Overexpression		CLTC	Control	Vehicle	Overexpression
	CLTC	18.5314	29.158	29.9674		CLTC	0	-10.6267	-11.436		CLTC	0	-0.640742	1.65396		CLTC	1	0.641383	3.14696		Mean	1	1.73584	2.81941
		18.4993	29.4421	29.6363			0	-10.9427	-11.137			0	-0.924752	2.22185			1	0.526771	4.66491		SEM	0	0.726377	0.699911
		19.0413	26.3428	28.9073			0	-7.3015	-9.86608			0	1.84851	0.831202			1	3.60128	1.77917
		18.9262	26.4394	28.8036			0	-7.51324	-9.87739			0	1.1203	0.754133			1	2.17393	1.68662
	GAPDH	18.8773	28.8633	31.9673		GAPDH	0	9.98595	13.09
		18.9957	29.0137	32.3546			0	10.018	13.3588
		19.9147	29.0647	30.6119			0	9.15001	10.6973
		19.996	28.6295	30.6275			0	8.63355	10.6315
	Note: The values with orange shade were used to build graphs of 7721 cells.

## Sheet: HeLa cells
	HeLa cells					HeLa cells					HeLa cells					HeLa cells					HeLa cells
		Control	Vehicle	Overexpression			Control	Vehicle	Overexpression			Control	Vehicle	Overexpression			Control	Vehicle	Overexpression		SRC	Control	Vehicle	Overexpression
	SCR	33.6618	37.1015	39.0874		SRC	0	-3.43974	-5.4256		SRC	0	5.56297	6.09292		SRC	1	47.2738	68.2578		Mean	1	43.2439	195.285
		33.6888	36.9043	37.0797			0	-3.21551	-3.39092			0	6.03778	8.33087			1	65.6981	321.99		SEM	0	14.2702	73.2462
		35.4575	37.0482	37.52			0	-1.59068	-2.06248			0	4.06694	7.61181			1	16.7599	195.606
		34.7122	37.7027				0	-2.99052				0	2.75171				1	6.73516
	GAPDH	15.5508	24.5535	27.0693		GAPDH	0	9.0027	11.5185
		15.3336	24.5869	27.0554			0	9.25329	11.7218
		17.0151	22.6727	26.6894			0	5.65762	9.67429
		17.1261	22.8683	26.6435			0	5.74223	9.5174
	HeLa cells					HeLa cells					HeLa cells					HeLa cells					HeLa cells
		Control	Vehicle	Overexpression			Control	Vehicle	Overexpression			Control	Vehicle	Overexpression			Control	Vehicle	Overexpression		CDC42	Control	Vehicle	Overexpression
	CDC42	19.48	25.53	29.99		CDC42	0	-6.05	-10.51		CDC42	0	-0.92	-2.33		CDC42	1	0.528509	0.198884		Mean	1	0.928829	0.664981
		19.8	25.33	29.98			0	-5.53	-10.18			0	0.58	-0.71			1	1.49485	0.61132		SEM	0	0.291002	0.246307
		20.22	27.74	29.74			0	-7.52	-9.52			0	-0.39	-1.02			1	0.76313	0.493116
		21.08		29.89			0		-8.81			0		0.44			1		1.3566
	GAPDH	17.35	22.48	25.53		GAPDH	0	5.13	8.18
		16.4	22.51	25.87			0	6.11	9.47
		16.74	23.87	25.24			0	7.13	8.5
		16.06	24.34	25.31			0	8.28	9.25
	HeLa cells					HeLa cells					HeLa cells					HeLa cells					HeLa cells
		Control	Vehicle	Overexpression			Control	Vehicle	Overexpression			Control	Vehicle	Overexpression			Control	Vehicle	Overexpression		WASL	Control	Vehicle	Overexpression
	WASL	19.1011	27.2321	30.3973		WASL	0	-8.13099	-11.2962		WASL	0	0.871717	0.222298		WASL	1	1.82984	1.16659		Mean	1	1.68491	0.719563
		18.9419	27.0912	30.6096			0	-8.1493	-11.6676			0	1.10399	0.0541553			1	2.14949	1.03825		SEM	0	0.197386	0.22261
		19.668	25.1113	30.7245			0	-5.44329	-11.0565			0	0.298946	-1.53912			1	1.23025	0.344096
		20.0522	25.0962	31.3289			0	-5.04404	-11.2767			0	0.613581	-1.60246			1	1.53005	0.329316
	GAPDH	15.5508	24.5535	27.0693		GAPDH	0	9.0027	11.5185
		15.3336	24.5869	27.0554			0	9.25329	11.7218
		17.1261	22.8683	26.6435			0	5.74223	9.5174
		17.0151	22.6727	26.6894			0	5.65762	9.67429
	HeLa cells					HeLa cells					HeLa cells					HeLa cells					HeLa cells
		Control	Vehicle	Overexpression			Control	Vehicle	Overexpression			Control	Vehicle	Overexpression			Control	Vehicle	Overexpression		RHO	Control	Vehicle	Overexpression
	RHO	16.9179	24.6599	27.1611		RHO	0	-7.74204	-10.2432		RHO	0	1.26067	1.27534		RHO	1	2.39607	2.42055		Mean	1	1.61446	1.93656
		17.6095	23.0277	27.5119			0	-5.41816	-9.90238			0	0.324077	-0.384979			1	1.25186	0.76579		SEM	0	0.391144	0.682332
		17.4177	22.8178	27.2259			0	-5.40008	-9.80821			0	0.257542	-0.133919			1	1.19544	0.911353
		16.8722		26.7267			0		-9.85447			0		1.86732			1		3.64855
	GAPDH	15.5508	24.5535	27.0693		GAPDH	0	9.0027	11.5185
		17.1261	22.8683	26.6435			0	5.74223	9.5174
		17.0151	22.6727	26.6894			0	5.65762	9.67429
		15.3336	24.5869	27.0554			0	9.25329	11.7218
	HeLa cells					HeLa cells					HeLa cells					HeLa cells					HeLa cells
		Control	Vehicle	Overexpression			Control	Vehicle	Overexpression			Control	Vehicle	Overexpression			Control	Vehicle	Overexpression		SUB1	Control	Vehicle	Overexpression
	SUB1	19.0457	26.4041	28.5766		SUB1	0	-7.35842	-9.53094		SUB1	0	1.42714	-1.02533		SUB1	1	2.68913	0.491298		Mean	1	2.30716	0.434975
		18.8191	26.2893	28.36			0	-7.47022	-9.54093			0	1.87046	-0.764832			1	3.65648	0.588522		SEM	0	0.90957	0.0642515
		18.1734	24.6621	28.7989			0	-6.48863	-10.6255			0	-0.796165	-1.51612			1	0.575878	0.349624
		18.2182		29.0276			0		-10.8094			0		-1.68755			1		0.310455
	GAPDH	14.7811	23.5667	23.2867		GAPDH	0	8.78556	8.50561
		14.5024	23.8431	23.2785			0	9.34068	8.7761
		16.2388	21.9313	25.3481			0	5.69247	9.10934
		16.097	20.9251	25.2188			0	4.82814	9.12185
	HeLa cells					HeLa cells					HeLa cells					HeLa cells					HeLa cells
		Control	Vehicle	Overexpression			Control	Vehicle	Overexpression			Control	Vehicle	Overexpression			Control	Vehicle	Overexpression		SLC2A1	Control	Vehicle	Overexpression
	SLC2A1	26.6959	35.7816	36.138		SLC2A1	0	-9.08577	-9.44217		SLC2A1	0	-0.300208	-0.936557		SLC2A1	1	0.812135	0.522478		Mean	1	2.12658	1.17509
		26.5136	34.9375	33.7117			0	-8.42391	-7.19813			0	0.91677	1.57797			1	1.88788	2.98549		SEM	0	0.836359	0.916869
		25.2545	28.203	40.2282			0	-2.94854	-14.9737			0	1.8796	-5.85183			1	3.67972	0.0173151
		28.9011					0					0					1
	GAPDH	14.7811	23.5667	23.2867		GAPDH	0	8.78556	8.50561
		14.5024	23.8431	23.2785			0	9.34068	8.7761
		16.097	20.9251	25.2188			0	4.82814	9.12185
		16.2388	21.9313	25.3481			0	5.69247	9.10934
	HeLa cells					HeLa cells					HeLa cells					HeLa cells					HeLa cells
		Control	Vehicle	Overexpression			Control	Vehicle	Overexpression			Control	Vehicle	Overexpression			Control	Vehicle	Overexpression		CTNNB1	Control	Vehicle	Overexpression
	CTNNB1	19.1629	31.979	29.9143		CTNNB1	0	-12.8161	-10.7515		CTNNB1	0	-4.03054	-2.24586		CTNNB1	1	0.061191	0.210828		Mean	1	1.16129	0.455717
		19.1108	27.5397	29.8337			0	-8.42898	-10.723			0	0.911693	-1.94687			1	1.88125	0.259379		SEM	0	0.55873	0.128536
		20.5349	24.7387	30.1489			0	-4.20386	-9.614			0	0.624279	-0.492152			1	1.54144	0.710964
		20.4414		30.1908			0		-9.74938			0		-0.640032			1		0.641699
	GAPDH	14.7811	23.5667	23.2867		GAPDH	0	8.78556	8.50561
		14.5024	23.8431	23.2785			0	9.34068	8.7761
		16.097	20.9251	25.2188			0	4.82814	9.12185
		16.2388	21.9313	25.3481			0	5.69247	9.10934
	HeLa cells					HeLa cells					HeLa cells					HeLa cells					HeLa cells
		Control	Vehicle	Overexpression			Control	Vehicle	Overexpression			Control	Vehicle	Overexpression			Control	Vehicle	Overexpression		ACTB	Control	Vehicle	Overexpression
	ACTB	36.5411	39.19	36.0149		ACTB	0	-2.64889	0.526161		ACTB	0	6.69178	9.30226		ACTB	1	103.378	631.336		Mean	1	103.624	590.771
		39.1315	36.2969	38.7048			0	2.83455	0.426659			0	7.66269	9.54851			1	202.628	748.838		SEM	0	57.0893	104.949
		35.9425	39.3525	36.4366			0	-3.41002	-0.494123			0	2.28245	8.61522			1	4.86504	392.139
	GAPDH	14.5024	23.8431	23.2785		GAPDH	0	9.34068	8.7761
		16.097	20.9251	25.2188			0	4.82814	9.12185
		16.2388	21.9313	25.3481			0	5.69247	9.10934
		14.7811	23.5667	23.2867			0	8.78556	8.50561
	HeLa cells					HeLa cells					HeLa cells					HeLa cells					HeLa cells
		Control	Vehicle	Overexpression			Control	Vehicle	Overexpression			Control	Vehicle	Overexpression			Control	Vehicle	Overexpression		HSP90B1	Control	Vehicle	Overexpression
	HSP90B1	16.9097	26.1474	29.5665		HSP90B1	0	-9.23776	-12.6568		HSP90B1	0	-0.452199	-4.15124		HSP90B1	1	0.730928	0.0562799		Mean	1	0.64923	0.059739
		16.3218	25.7467	29.6693			0	-9.42493	-13.3475			0	-0.0842553	-4.57143			1	0.943271	0.0420594		SEM	0	0.121025	0.00859519
		17.0246	23.2344	29.7317			0	-6.20981	-12.7071			0	-1.38168	-3.5852			1	0.383773	0.0833194
		16.3742	22.9584	29.6089			0	-6.58425	-13.2347			0	-0.891784	-4.12539			1	0.538947	0.0572974
	GAPDH	14.7811	23.5667	23.2867		GAPDH	0	8.78556	8.50561
		14.5024	23.8431	23.2785			0	9.34068	8.7761
		16.097	20.9251	25.2188			0	4.82814	9.12185
		16.2388	21.9313	25.3481			0	5.69247	9.10934
	HeLa cells					HeLa cells					HeLa cells					HeLa cells					HeLa cells
		Control	Vehicle	Overexpression			Control	Vehicle	Overexpression			Control	Vehicle	Overexpression			Control	Vehicle	Overexpression		CLTC	Control	Vehicle	Overexpression
	CLTC	18.9122	27.0393	30.0847		CLTC	0	-8.12707	-11.1725		CLTC	0	0.658493	-2.6669		CLTC	1	1.57843	0.157465		Mean	1	1.44157	0.344435
		19.7785	24.7787	30.1033			0	-5.00012	-10.3247			0	-0.171981	-1.20288			1	0.887623	0.434408		SEM	0	0.288544	0.0797633
		19.7506	24.5488	29.8243			0	-4.79821	-10.0737			0	0.894257	-0.964394			1	1.85865	0.512494
		19.0144		29.6616			0		-10.6471			0		-1.87104			1		0.273375
	GAPDH	14.7811	23.5667	23.2867		GAPDH	0	8.78556	8.50561
		16.097	20.9251	25.2188			0	4.82814	9.12185
		16.2388	21.9313	25.3481			0	5.69247	9.10934
		14.5024	23.8431	23.2785			0	9.34068	8.7761
	Note: The values with orange shade were used to build graphs of HeLa cells.
